# Supplementary material for: Discrimination of Surface Topographies Created by Two-Stage Process by Means of Multiscale Analysis
Source: Materials (Basel). 2021 Nov 20;14(22):7044. doi: 10.3390/ma14227044 (PMC8624860; doi:10.3390/ma14227044)
Supplement: Supplementary file 1 [file materials-14-07044-s001.zip]

Archive with 312 entries (305 files):
- supplementary materials/bandpass filtration/
- supplementary materials/bandpass filtration/band100/
- supplementary materials/bandpass filtration/band100/Ra[Max]_boxandwhisker.jpeg
- supplementary materials/bandpass filtration/band100/Ra[Mean]_boxandwhisker.jpeg
- supplementary materials/bandpass filtration/band100/Ra[Min]_boxandwhisker.jpeg
- supplementary materials/bandpass filtration/band100/Ra[SD]_boxandwhisker.jpeg
- supplementary materials/bandpass filtration/band100/Rc[Max]_boxandwhisker.jpeg
- supplementary materials/bandpass filtration/band100/Rc[Mean]_boxandwhisker.jpeg
- supplementary materials/bandpass filtration/band100/Rc[Min]_boxandwhisker.jpeg
- supplementary materials/bandpass filtration/band100/Rc[SD]_boxandwhisker.jpeg
- supplementary materials/bandpass filtration/band100/Rku[Max]_boxandwhisker.jpeg
- supplementary materials/bandpass filtration/band100/Rku[Mean]_boxandwhisker.jpeg
- supplementary materials/bandpass filtration/band100/Rku[Min]_boxandwhisker.jpeg
- supplementary materials/bandpass filtration/band100/Rku[SD]_boxandwhisker.jpeg
- supplementary materials/bandpass filtration/band100/Rp[Max]_boxandwhisker.jpeg
- supplementary materials/bandpass filtration/band100/Rp[Mean]_boxandwhisker.jpeg
- supplementary materials/bandpass filtration/band100/Rp[Min]_boxandwhisker.jpeg
- supplementary materials/bandpass filtration/band100/Rp[SD]_boxandwhisker.jpeg
- supplementary materials/bandpass filtration/band100/Rq[Max]_boxandwhisker.jpeg
- supplementary materials/bandpass filtration/band100/Rq[Mean]_boxandwhisker.jpeg
- supplementary materials/bandpass filtration/band100/Rq[Min]_boxandwhisker.jpeg
- supplementary materials/bandpass filtration/band100/Rq[SD]_boxandwhisker.jpeg
- supplementary materials/bandpass filtration/band100/Rsk[Max]_boxandwhisker.jpeg
- supplementary materials/bandpass filtration/band100/Rsk[Mean]_boxandwhisker.jpeg
- supplementary materials/bandpass filtration/band100/Rsk[Min]_boxandwhisker.jpeg
- supplementary materials/bandpass filtration/band100/Rsk[SD]_boxandwhisker.jpeg
- supplementary materials/bandpass filtration/band100/Rt[Max]_boxandwhisker.jpeg
- supplementary materials/bandpass filtration/band100/Rt[Mean]_boxandwhisker.jpeg
- supplementary materials/bandpass filtration/band100/Rt[Min]_boxandwhisker.jpeg
- supplementary materials/bandpass filtration/band100/Rt[SD]_boxandwhisker.jpeg
- supplementary materials/bandpass filtration/band100/Rv[Max]_boxandwhisker.jpeg
- supplementary materials/bandpass filtration/band100/Rv[Mean]_boxandwhisker.jpeg
- supplementary materials/bandpass filtration/band100/Rv[Min]_boxandwhisker.jpeg
- supplementary materials/bandpass filtration/band100/Rv[SD]_boxandwhisker.jpeg
- supplementary materials/bandpass filtration/band100/Rz[Max]_boxandwhisker.jpeg
- supplementary materials/bandpass filtration/band100/Rz[Mean]_boxandwhisker.jpeg
- supplementary materials/bandpass filtration/band100/Rz[Min]_boxandwhisker.jpeg
- supplementary materials/bandpass filtration/band100/Rz[SD]_boxandwhisker.jpeg
- supplementary materials/bandpass filtration/band100/S10z_boxandwhisker.jpeg
- supplementary materials/bandpass filtration/band100/S5p_boxandwhisker.jpeg
- supplementary materials/bandpass filtration/band100/S5v_boxandwhisker.jpeg
- supplementary materials/bandpass filtration/band100/Sa_boxandwhisker.jpeg
- supplementary materials/bandpass filtration/band100/Sal_boxandwhisker.jpeg
- supplementary materials/bandpass filtration/band100/Sda_boxandwhisker.jpeg
- supplementary materials/bandpass filtration/band100/Sdq_boxandwhisker.jpeg
- supplementary materials/bandpass filtration/band100/Sdr_boxandwhisker.jpeg
- supplementary materials/bandpass filtration/band100/Sdv_boxandwhisker.jpeg
- supplementary materials/bandpass filtration/band100/Sha_boxandwhisker.jpeg
- supplementary materials/bandpass filtration/band100/Shv_boxandwhisker.jpeg
- supplementary materials/bandpass filtration/band100/Sk_boxandwhisker.jpeg
- supplementary materials/bandpass filtration/band100/Sku_boxandwhisker.jpeg
- supplementary materials/bandpass filtration/band100/Smc_boxandwhisker.jpeg
- supplementary materials/bandpass filtration/band100/Smr_boxandwhisker.jpeg
- supplementary materials/bandpass filtration/band100/Smr1_boxandwhisker.jpeg
- supplementary materials/bandpass filtration/band100/Smr2_boxandwhisker.jpeg
- supplementary materials/bandpass filtration/band100/Sp_boxandwhisker.jpeg
- supplementary materials/bandpass filtration/band100/Spc_boxandwhisker.jpeg
- supplementary materials/bandpass filtration/band100/Spd_boxandwhisker.jpeg
- supplementary materials/bandpass filtration/band100/Spk_boxandwhisker.jpeg
- supplementary materials/bandpass filtration/band100/Sq_boxandwhisker.jpeg
- supplementary materials/bandpass filtration/band100/Ssk_boxandwhisker.jpeg
- supplementary materials/bandpass filtration/band100/Std_boxandwhisker.jpeg
- supplementary materials/bandpass filtration/band100/Str_boxandwhisker.jpeg
- supplementary materials/bandpass filtration/band100/Sv_boxandwhisker.jpeg
- supplementary materials/bandpass filtration/band100/Svk_boxandwhisker.jpeg
- supplementary materials/bandpass filtration/band100/Sxp_boxandwhisker.jpeg
- supplementary materials/bandpass filtration/band100/Sz_boxandwhisker.jpeg
- supplementary materials/bandpass filtration/band100/Vm_boxandwhisker.jpeg
- supplementary materials/bandpass filtration/band100/Vmc_boxandwhisker.jpeg
- supplementary materials/bandpass filtration/band100/Vmp_boxandwhisker.jpeg
- supplementary materials/bandpass filtration/band100/Vv_boxandwhisker.jpeg
- supplementary materials/bandpass filtration/band100/Vvc_boxandwhisker.jpeg
- supplementary materials/bandpass filtration/band100/Vvv_boxandwhisker.jpeg
- supplementary materials/bandpass filtration/band20/
- supplementary materials/bandpass filtration/band20/Ra[Max]_boxandwhisker.jpeg
- supplementary materials/bandpass filtration/band20/Ra[Mean]_boxandwhisker.jpeg
- supplementary materials/bandpass filtration/band20/Ra[Min]_boxandwhisker.jpeg
- supplementary materials/bandpass filtration/band20/Ra[SD]_boxandwhisker.jpeg
- supplementary materials/bandpass filtration/band20/Rc[Max]_boxandwhisker.jpeg
- supplementary materials/bandpass filtration/band20/Rc[Mean]_boxandwhisker.jpeg
- supplementary materials/bandpass filtration/band20/Rc[Min]_boxandwhisker.jpeg
- supplementary materials/bandpass filtration/band20/Rc[SD]_boxandwhisker.jpeg
- supplementary materials/bandpass filtration/band20/Rku[Max]_boxandwhisker.jpeg
- supplementary materials/bandpass filtration/band20/Rku[Mean]_boxandwhisker.jpeg
- supplementary materials/bandpass filtration/band20/Rku[Min]_boxandwhisker.jpeg
- supplementary materials/bandpass filtration/band20/Rku[SD]_boxandwhisker.jpeg
- supplementary materials/bandpass filtration/band20/Rp[Max]_boxandwhisker.jpeg
- supplementary materials/bandpass filtration/band20/Rp[Mean]_boxandwhisker.jpeg
- supplementary materials/bandpass filtration/band20/Rp[Min]_boxandwhisker.jpeg
- supplementary materials/bandpass filtration/band20/Rp[SD]_boxandwhisker.jpeg
- supplementary materials/bandpass filtration/band20/Rq[Max]_boxandwhisker.jpeg
- supplementary materials/bandpass filtration/band20/Rq[Mean]_boxandwhisker.jpeg
- supplementary materials/bandpass filtration/band20/Rq[Min]_boxandwhisker.jpeg
- supplementary materials/bandpass filtration/band20/Rq[SD]_boxandwhisker.jpeg
- supplementary materials/bandpass filtration/band20/Rsk[Max]_boxandwhisker.jpeg
- supplementary materials/bandpass filtration/band20/Rsk[Mean]_boxandwhisker.jpeg
- supplementary materials/bandpass filtration/band20/Rsk[Min]_boxandwhisker.jpeg
- supplementary materials/bandpass filtration/band20/Rsk[SD]_boxandwhisker.jpeg
- supplementary materials/bandpass filtration/band20/Rt[Max]_boxandwhisker.jpeg
- supplementary materials/bandpass filtration/band20/Rt[Mean]_boxandwhisker.jpeg
- supplementary materials/bandpass filtration/band20/Rt[Min]_boxandwhisker.jpeg
- supplementary materials/bandpass filtration/band20/Rt[SD]_boxandwhisker.jpeg
- supplementary materials/bandpass filtration/band20/Rv[Max]_boxandwhisker.jpeg
- supplementary materials/bandpass filtration/band20/Rv[Mean]_boxandwhisker.jpeg
- supplementary materials/bandpass filtration/band20/Rv[Min]_boxandwhisker.jpeg
- supplementary materials/bandpass filtration/band20/Rv[SD]_boxandwhisker.jpeg
- supplementary materials/bandpass filtration/band20/Rz[Max]_boxandwhisker.jpeg
- supplementary materials/bandpass filtration/band20/Rz[Mean]_boxandwhisker.jpeg
- supplementary materials/bandpass filtration/band20/Rz[Min]_boxandwhisker.jpeg
- supplementary materials/bandpass filtration/band20/Rz[SD]_boxandwhisker.jpeg
- supplementary materials/bandpass filtration/band20/S10z_boxandwhisker.jpeg
- supplementary materials/bandpass filtration/band20/S5p_boxandwhisker.jpeg
- supplementary materials/bandpass filtration/band20/S5v_boxandwhisker.jpeg
- supplementary materials/bandpass filtration/band20/Sa_boxandwhisker.jpeg
- supplementary materials/bandpass filtration/band20/Sal_boxandwhisker.jpeg
- supplementary materials/bandpass filtration/band20/Sda_boxandwhisker.jpeg
- supplementary materials/bandpass filtration/band20/Sdq_boxandwhisker.jpeg
- supplementary materials/bandpass filtration/band20/Sdr_boxandwhisker.jpeg
- supplementary materials/bandpass filtration/band20/Sdv_boxandwhisker.jpeg
- supplementary materials/bandpass filtration/band20/Sha_boxandwhisker.jpeg
- supplementary materials/bandpass filtration/band20/Shv_boxandwhisker.jpeg
- supplementary materials/bandpass filtration/band20/Sk_boxandwhisker.jpeg
- supplementary materials/bandpass filtration/band20/Sku_boxandwhisker.jpeg
- supplementary materials/bandpass filtration/band20/Smc_boxandwhisker.jpeg
- supplementary materials/bandpass filtration/band20/Smr_boxandwhisker.jpeg
- supplementary materials/bandpass filtration/band20/Smr1_boxandwhisker.jpeg
- supplementary materials/bandpass filtration/band20/Smr2_boxandwhisker.jpeg
- supplementary materials/bandpass filtration/band20/Sp_boxandwhisker.jpeg
- supplementary materials/bandpass filtration/band20/Spc_boxandwhisker.jpeg
- supplementary materials/bandpass filtration/band20/Spd_boxandwhisker.jpeg
- supplementary materials/bandpass filtration/band20/Spk_boxandwhisker.jpeg
- supplementary materials/bandpass filtration/band20/Sq_boxandwhisker.jpeg
- supplementary materials/bandpass filtration/band20/Ssk_boxandwhisker.jpeg
- supplementary materials/bandpass filtration/band20/Std_boxandwhisker.jpeg
- supplementary materials/bandpass filtration/band20/Str_boxandwhisker.jpeg
- supplementary materials/bandpass filtration/band20/Sv_boxandwhisker.jpeg
- supplementary materials/bandpass filtration/band20/Svk_boxandwhisker.jpeg
- supplementary materials/bandpass filtration/band20/Sxp_boxandwhisker.jpeg
- supplementary materials/bandpass filtration/band20/Sz_boxandwhisker.jpeg
- supplementary materials/bandpass filtration/band20/Vm_boxandwhisker.jpeg
- supplementary materials/bandpass filtration/band20/Vmc_boxandwhisker.jpeg
- supplementary materials/bandpass filtration/band20/Vmp_boxandwhisker.jpeg
- supplementary materials/bandpass filtration/band20/Vv_boxandwhisker.jpeg
- supplementary materials/bandpass filtration/band20/Vvc_boxandwhisker.jpeg
- supplementary materials/bandpass filtration/band20/Vvv_boxandwhisker.jpeg
- supplementary materials/bandpass filtration/band50/
- supplementary materials/bandpass filtration/band50/Ra[Max]_boxandwhisker.jpeg
- supplementary materials/bandpass filtration/band50/Ra[Mean]_boxandwhisker.jpeg
- supplementary materials/bandpass filtration/band50/Ra[Min]_boxandwhisker.jpeg
- supplementary materials/bandpass filtration/band50/Ra[SD]_boxandwhisker.jpeg
- supplementary materials/bandpass filtration/band50/Rc[Max]_boxandwhisker.jpeg
- supplementary materials/bandpass filtration/band50/Rc[Mean]_boxandwhisker.jpeg
- supplementary materials/bandpass filtration/band50/Rc[Min]_boxandwhisker.jpeg
- supplementary materials/bandpass filtration/band50/Rc[SD]_boxandwhisker.jpeg
- supplementary materials/bandpass filtration/band50/Rku[Max]_boxandwhisker.jpeg
- supplementary materials/bandpass filtration/band50/Rku[Mean]_boxandwhisker.jpeg
- supplementary materials/bandpass filtration/band50/Rku[Min]_boxandwhisker.jpeg
- supplementary materials/bandpass filtration/band50/Rku[SD]_boxandwhisker.jpeg
- supplementary materials/bandpass filtration/band50/Rp[Max]_boxandwhisker.jpeg
- supplementary materials/bandpass filtration/band50/Rp[Mean]_boxandwhisker.jpeg
- supplementary materials/bandpass filtration/band50/Rp[Min]_boxandwhisker.jpeg
- supplementary materials/bandpass filtration/band50/Rp[SD]_boxandwhisker.jpeg
- supplementary materials/bandpass filtration/band50/Rq[Max]_boxandwhisker.jpeg
- supplementary materials/bandpass filtration/band50/Rq[Mean]_boxandwhisker.jpeg
- supplementary materials/bandpass filtration/band50/Rq[Min]_boxandwhisker.jpeg
- supplementary materials/bandpass filtration/band50/Rq[SD]_boxandwhisker.jpeg
- supplementary materials/bandpass filtration/band50/Rsk[Max]_boxandwhisker.jpeg
- supplementary materials/bandpass filtration/band50/Rsk[Mean]_boxandwhisker.jpeg
- supplementary materials/bandpass filtration/band50/Rsk[Min]_boxandwhisker.jpeg
- supplementary materials/bandpass filtration/band50/Rsk[SD]_boxandwhisker.jpeg
- supplementary materials/bandpass filtration/band50/Rt[Max]_boxandwhisker.jpeg
- supplementary materials/bandpass filtration/band50/Rt[Mean]_boxandwhisker.jpeg
- supplementary materials/bandpass filtration/band50/Rt[Min]_boxandwhisker.jpeg
- supplementary materials/bandpass filtration/band50/Rt[SD]_boxandwhisker.jpeg
- supplementary materials/bandpass filtration/band50/Rv[Max]_boxandwhisker.jpeg
- supplementary materials/bandpass filtration/band50/Rv[Mean]_boxandwhisker.jpeg
- supplementary materials/bandpass filtration/band50/Rv[Min]_boxandwhisker.jpeg
- supplementary materials/bandpass filtration/band50/Rv[SD]_boxandwhisker.jpeg
- supplementary materials/bandpass filtration/band50/Rz[Max]_boxandwhisker.jpeg
- supplementary materials/bandpass filtration/band50/Rz[Mean]_boxandwhisker.jpeg
- supplementary materials/bandpass filtration/band50/Rz[Min]_boxandwhisker.jpeg
- supplementary materials/bandpass filtration/band50/Rz[SD]_boxandwhisker.jpeg
- supplementary materials/bandpass filtration/band50/S10z_boxandwhisker.jpeg
- supplementary materials/bandpass filtration/band50/S5p_boxandwhisker.jpeg
- supplementary materials/bandpass filtration/band50/S5v_boxandwhisker.jpeg
- supplementary materials/bandpass filtration/band50/Sa_boxandwhisker.jpeg
- supplementary materials/bandpass filtration/band50/Sal_boxandwhisker.jpeg
- supplementary materials/bandpass filtration/band50/Sda_boxandwhisker.jpeg
- supplementary materials/bandpass filtration/band50/Sdq_boxandwhisker.jpeg
- supplementary materials/bandpass filtration/band50/Sdr_boxandwhisker.jpeg
- supplementary materials/bandpass filtration/band50/Sdv_boxandwhisker.jpeg
- supplementary materials/bandpass filtration/band50/Sha_boxandwhisker.jpeg
- supplementary materials/bandpass filtration/band50/Shv_boxandwhisker.jpeg
- supplementary materials/bandpass filtration/band50/Sk_boxandwhisker.jpeg
- supplementary materials/bandpass filtration/band50/Sku_boxandwhisker.jpeg
- supplementary materials/bandpass filtration/band50/Smc_boxandwhisker.jpeg
- supplementary materials/bandpass filtration/band50/Smr_boxandwhisker.jpeg
- supplementary materials/bandpass filtration/band50/Smr1_boxandwhisker.jpeg
- supplementary materials/bandpass filtration/band50/Smr2_boxandwhisker.jpeg
- supplementary materials/bandpass filtration/band50/Sp_boxandwhisker.jpeg
- supplementary materials/bandpass filtration/band50/Spc_boxandwhisker.jpeg
- supplementary materials/bandpass filtration/band50/Spd_boxandwhisker.jpeg
- supplementary materials/bandpass filtration/band50/Spk_boxandwhisker.jpeg
- supplementary materials/bandpass filtration/band50/Sq_boxandwhisker.jpeg
- supplementary materials/bandpass filtration/band50/Ssk_boxandwhisker.jpeg
- supplementary materials/bandpass filtration/band50/Std_boxandwhisker.jpeg
- supplementary materials/bandpass filtration/band50/Str_boxandwhisker.jpeg
- supplementary materials/bandpass filtration/band50/Sv_boxandwhisker.jpeg
- supplementary materials/bandpass filtration/band50/Svk_boxandwhisker.jpeg
- supplementary materials/bandpass filtration/band50/Sxp_boxandwhisker.jpeg
- supplementary materials/bandpass filtration/band50/Sz_boxandwhisker.jpeg
- supplementary materials/bandpass filtration/band50/Vm_boxandwhisker.jpeg
- supplementary materials/bandpass filtration/band50/Vmc_boxandwhisker.jpeg
- supplementary materials/bandpass filtration/band50/Vmp_boxandwhisker.jpeg
- supplementary materials/bandpass filtration/band50/Vv_boxandwhisker.jpeg
- supplementary materials/bandpass filtration/band50/Vvc_boxandwhisker.jpeg
- supplementary materials/bandpass filtration/band50/Vvv_boxandwhisker.jpeg
- supplementary materials/curvature/
- supplementary materials/curvature/Ha_abs.jpeg
- supplementary materials/curvature/Ha_linscaled.jpeg
- supplementary materials/curvature/Ha_logscaled.jpeg
- supplementary materials/curvature/Hq.jpeg
- supplementary materials/curvature/Hq_abs.jpeg
- supplementary materials/curvature/k1a_abs.jpeg
- supplementary materials/curvature/k1a_linscaled.jpeg
- supplementary materials/curvature/k1a_logscaled.jpeg
- supplementary materials/curvature/k1q.jpeg
- supplementary materials/curvature/k1q_abs.jpeg
- supplementary materials/curvature/k2a_abs.jpeg
- supplementary materials/curvature/k2a_linscaled.jpeg
- supplementary materials/curvature/k2a_logscaled.jpeg
- supplementary materials/curvature/k2q.jpeg
- supplementary materials/curvature/k2q_abs.jpeg
- supplementary materials/curvature/Ka.jpeg
- supplementary materials/curvature/Ka_abs.jpeg
- supplementary materials/curvature/Kq.jpeg
- supplementary materials/curvature/Kq_abs.jpeg
- supplementary materials/periodicity analysis/
- supplementary materials/readme.txt
- supplementary materials/rose plots and heights distribution/
- supplementary materials/rose plots and heights distribution/RingA_inner_1  100-198.pdf
- supplementary materials/rose plots and heights distribution/RingA_inner_1  105-155.pdf
- supplementary materials/rose plots and heights distribution/RingA_inner_1  120-140.pdf
- supplementary materials/rose plots and heights distribution/RingA_inner_1  145-195.pdf
- supplementary materials/rose plots and heights distribution/RingA_inner_1  180-198.pdf
- supplementary materials/rose plots and heights distribution/RingA_inner_1  60-160.pdf
- supplementary materials/rose plots and heights distribution/RingA_inner_1  60-80.pdf
- supplementary materials/rose plots and heights distribution/RingA_inner_1  65-115.pdf
- supplementary materials/rose plots and heights distribution/RingA_inner_1  80-180.pdf
- supplementary materials/rose plots and heights distribution/RingA_lower_1  100-198.pdf
- supplementary materials/rose plots and heights distribution/RingA_lower_1  105-155.pdf
- supplementary materials/rose plots and heights distribution/RingA_lower_1  120-140.pdf
- supplementary materials/rose plots and heights distribution/RingA_lower_1  145-195.pdf
- supplementary materials/rose plots and heights distribution/RingA_lower_1  180-198.pdf
- supplementary materials/rose plots and heights distribution/RingA_lower_1  60-160.pdf
- supplementary materials/rose plots and heights distribution/RingA_lower_1  60-80.pdf
- supplementary materials/rose plots and heights distribution/RingA_lower_1  65-115.pdf
- supplementary materials/rose plots and heights distribution/RingA_lower_1  80-180.pdf
- supplementary materials/rose plots and heights distribution/RingA_outer_1  100-198.pdf
- supplementary materials/rose plots and heights distribution/RingA_outer_1  105-155.pdf
- supplementary materials/rose plots and heights distribution/RingA_outer_1  120-140.pdf
- supplementary materials/rose plots and heights distribution/RingA_outer_1  145-195.pdf
- supplementary materials/rose plots and heights distribution/RingA_outer_1  180-198.pdf
- supplementary materials/rose plots and heights distribution/RingA_outer_1  60-160.pdf
- supplementary materials/rose plots and heights distribution/RingA_outer_1  60-80.pdf
- supplementary materials/rose plots and heights distribution/RingA_outer_1  65-115.pdf
- supplementary materials/rose plots and heights distribution/RingA_outer_1  80-180.pdf
- supplementary materials/rose plots and heights distribution/RingA_upper_1  100-198.pdf
- supplementary materials/rose plots and heights distribution/RingA_upper_1  105-155.pdf
- supplementary materials/rose plots and heights distribution/RingA_upper_1  120-140.pdf
- supplementary materials/rose plots and heights distribution/RingA_upper_1  145-195.pdf
- supplementary materials/rose plots and heights distribution/RingA_upper_1  180-198.pdf
- supplementary materials/rose plots and heights distribution/RingA_upper_1  60-160.pdf
- supplementary materials/rose plots and heights distribution/RingA_upper_1  60-80.pdf
- supplementary materials/rose plots and heights distribution/RingA_upper_1  65-115.pdf
- supplementary materials/rose plots and heights distribution/RingA_upper_1  80-180.pdf
- supplementary materials/rose plots and heights distribution/RingB_inner_1  100-198.pdf
- supplementary materials/rose plots and heights distribution/RingB_inner_1  105-155.pdf
- supplementary materials/rose plots and heights distribution/RingB_inner_1  145-195.pdf
- supplementary materials/rose plots and heights distribution/RingB_inner_1  60-160.pdf
- supplementary materials/rose plots and heights distribution/RingB_inner_1  60-80.pdf
- supplementary materials/rose plots and heights distribution/RingB_inner_1  65-115.pdf
- supplementary materials/rose plots and heights distribution/RingB_inner_1  80-180.pdf
- supplementary materials/rose plots and heights distribution/RingB_inner_1 120-140.pdf
- supplementary materials/rose plots and heights distribution/RingB_inner_1 180-198.pdf
- supplementary materials/rose plots and heights distribution/RingB_lower_1  100-198.pdf
- supplementary materials/rose plots and heights distribution/RingB_lower_1  105-155.pdf
- supplementary materials/rose plots and heights distribution/RingB_lower_1  120-140.pdf
- supplementary materials/rose plots and heights distribution/RingB_lower_1  145-195.pdf
- supplementary materials/rose plots and heights distribution/RingB_lower_1  180-198.pdf
- supplementary materials/rose plots and heights distribution/RingB_lower_1  60-160.pdf
- supplementary materials/rose plots and heights distribution/RingB_lower_1  60-80.pdf
- supplementary materials/rose plots and heights distribution/RingB_lower_1  62-115.pdf
- supplementary materials/rose plots and heights distribution/RingB_lower_1  80-180.pdf
- supplementary materials/rose plots and heights distribution/RingB_outer_1  100-198.pdf
- supplementary materials/rose plots and heights distribution/RingB_outer_1  105-155.pdf
- supplementary materials/rose plots and heights distribution/RingB_outer_1  120-140.pdf
- supplementary materials/rose plots and heights distribution/RingB_outer_1  145-195.pdf
- supplementary materials/rose plots and heights distribution/RingB_outer_1  180-198.pdf
- supplementary materials/rose plots and heights distribution/RingB_outer_1  60-160.pdf
[truncated: 12 more entries]
